# Supplementary material for: Effect of the Frequency of Rehabilitation Treatments on the Long-Term Mortality of Stroke Survivors with Mild-to-Moderate Disabilities under the Korean National Health Insurance Service System
Source: Healthcare (Basel). 2023 May 29;11(11):1587. doi: 10.3390/healthcare11111587 (PMC10252314; doi:10.3390/healthcare11111587)
Supplement: Supplementary file 1 [file healthcare-11-01587-s001.zip]

Archive with 1 entries (1 files):
- healthcare-2405796-supplementary.pdf
